# Supplementary material for: Inappropriate Expression of PD-1 and CTLA-4 Checkpoints in Myeloma Patients Is More Pronounced at Diagnosis: Implications for Time to Progression and Response to Therapeutic Checkpoint Inhibitors
Source: Int J Mol Sci. 2023 Mar 17;24(6):5730. doi: 10.3390/ijms24065730 (PMC10056286; doi:10.3390/ijms24065730)
Supplement: Supplementary file 1 [file ijms-24-05730-s001.zip]

Archive with 1 entries (1 files):
- ijms-2100416-supplementary.pdf
